# Supplementary material for: Tocilizumab versus sarilumab among adults hospitalised with COVID-19: target trial emulation across England and Scotland
Source: Nat Commun. 2026 May 15;17:6453. doi: 10.1038/s41467-026-73134-9 (PMC13376390; doi:10.1038/s41467-026-73134-9)
Supplement: Supplementary file 4 — Source data [file 41467_2026_73134_MOESM4_ESM.xlsx]

## Sheet: Figure 1
Outcome	HR	CI_Lower	CI_Upper	tocilizumab	sarilumab
OpenSAFELY: 28-day mortality	1.07	0.96	1.19	1150 (20.1)	820 (20.4)
OpenSAFELY: 90-day mortality	1.01	0.9	1.12	1355 (23.7)	930 (23.1)
OpenSAFELY: Time to discharge within 28 days	0.98	0.91	1.04	3950 (69.2)	2770 (68.8)
EAVE II: 28-day mortality	0.92	0.68	1.23	114 (29.4)	97 (27.0)
EAVE II: 90-day mortality	0.92	0.69	1.21	127 (32.7)	113 (31.5)
EAVE II: Time to discharge within 28 days	1.07	0.88	1.29	260 (67.0)	246 (68.5)

## Sheet: Figure 2
Outcome	HR	CI_Lower	CI_Upper	tocilizumab	sarilumab
28-day COVID-mortality	1.09	0.98	1.22	1120 (19.6)	805 (20)
28-day mortality (PS weighted, region-adjusted)	1.16	0.99	1.35	1150 (20.1)	820 (20.4)
28-day mortality (trimmed PS weighted)	1.05	0.93	1.18	1150 (20.1)	820 (20.4)
28-day mortality (multiple imputation)	1.06	0.95	1.18	1150 (20.1)	820 (20.4)
28-day mortality (reduced set of covariates)	1.06	0.95	1.18	1150 (20.1)	820 (20.4)
28-day mortality (minimal set of covariates)	1.05	0.94	1.17	1150 (20.1)	820 (20.4)
28-day mortality (increased set of covariates)	1.06	0.95	1.18	1150 (20.1)	820 (20.4)

## Sheet: Figure 3
Subgroup	HR	CI_Lower	CI_Upper	N	events	P_interaction
Delta wave	0.968	0.87	1.077	7500	1475	0.365428
Omicron wave	1.047	0.864	1.268	2240	495	NA
Sex: Male	1.076	0.941	1.23	6075	1295	0.592687
Sex: Female	1.036	0.859	1.249	3665	670	NA
Age: Below 60 years	1.002	0.786	1.278	4970	415	0.903643
Age: 60 years or above	1.082	0.959	1.221	4765	1555	NA
Ethnicity: Non-White	0.973	0.713	1.33	1725	285	0.967859
Ethnicity: White	1.053	0.936	1.185	7895	1650	NA
Vaccines: None	1.085	0.948	1.241	4775	1265	0.877987
Vaccines: Any	1.053	0.875	1.266	4960	700	NA
BMI: Below 30	1.034	0.873	1.224	3510	840	0.119361
BMI: 30 or above	1.152	0.982	1.353	4555	895	NA
Solid cancer: No history	1.083	0.958	1.226	8360	1505	0.0317708
Solid cancer: history	1.022	0.807	1.295	1380	460	NA
Haematological disease: No history	1.059	0.945	1.187	9300	1795	0.861648
Haematological disease: history	1.245	0.847	1.828	440	170	NA
Immunosuppressive treatment: No history	1.077	0.958	1.212	9030	1690	0.838217
Immunosuppressive treatment: history	1.019	0.755	1.375	705	275	NA
Diabetes: No history	1.021	0.884	1.18	6610	1130	0.452889
Diabetes: history	1.11	0.939	1.313	3130	840	NA
Chronic cardiac disease: No history	1.041	0.913	1.186	8065	1370	0.619684
Chronic cardiac disease: history	1.13	0.926	1.379	1670	600	NA
Hypertension: No history	1.026	0.861	1.223	5565	740	0.938215
Hypertension: history	1.087	0.947	1.249	4175	1225	NA
Chronic respiratory disease: No history	1.071	0.935	1.226	7245	1275	0.472528
Chronic respiratory disease: history	1.053	0.875	1.267	2495	690	NA

## Sheet: Supplementary Figure 3
raw_std_diff	weighted_std_diff
0.0770996	0.0475592
0.0147758	0.0463466
-0.00925045	0.044299
0.0394978	-0.013693
-0.103462	-0.0618121
-0.0920035	-0.055986
0.234037	0.0271042
-0.0356595	0.217567
0.0596871	0.0442487
-0.0192588	-0.085215
-0.037607	-0.0251793
-0.0651987	0.0129006
0.00750422	-0.00216143
-0.0198883	0.0936457
0.0228574	-0.0235605
0.00470234	-0.0275703
-0.0286955	-0.0204013
0.0706427	-0.0130648
-0.0022646	0.0288453
0.0344861	0.0106104
0.0287179	0.00613919
0.0109439	-0.00201187
-0.00107456	0.0345425
0.0593493	-0.0251019
-0.0550712	0.0236591
-0.0683568	-0.0221733
-0.0179844	0.0165227
-0.0240046	0.0348697
-0.0314198	-0.0396667
-0.0773198	-0.0418179
0.00101676	0.0311502
-0.000217882	-0.0174914
0.00714197	0.00812955
-0.00855869	-0.0321844
0.0107928	-0.0143628
-0.0995497	-0.0259353
0.109797	0.0260318
0.0417066	0.00695446
0.75743	-0.0148309
0.304369	0.020471
0.0728019	0.0281604
-0.00214931	0.014306
-0.0395663	-0.04242
